# Supplementary material for: Variability in HIV-1 Integrase Gene and 3′-Polypurine Tract Sequences in Cameroon Clinical Isolates, and Implications for Integrase Inhibitors Efficacy
Source: Int J Mol Sci. 2020 Feb 25;21(5):1553. doi: 10.3390/ijms21051553 (PMC7084836; doi:10.3390/ijms21051553)
Supplement: Supplementary file 1 [file ijms-21-01553-s001.zip]

Archive with 2 entries (2 files):
- Table S1.docx
- Table S1.pdf
